# Supplementary material for: Determining the Role of OsAGP6P in Anther Development Within the Arabinogalactan Peptide Family of Rice (Oryza sativa)
Source: Int J Mol Sci. 2025 Mar 14;26(6):2616. doi: 10.3390/ijms26062616 (PMC11941891; doi:10.3390/ijms26062616)
Supplement: Supplementary file 1 [file ijms-26-02616-s001.zip]

Archive with 8 entries (7 files):
- Supplementary Materials/Supplementary Materials Figure S1 Promoter amplification electropherograms of OsAGP6P.png
- Supplementary Materials/Supplementary Materials Figure S2 Expression levels of OsAGP6P in rice tissues.png
- Supplementary Materials/Supplementary Materials S1:Python Script.docx
- Supplementary Materials/Supplementary Materials Table S1 Primers and sequences in this study.docx
- Supplementary Materials/Supplementary Materials Table S2 AG peptides identified in the rice genome.docx
- Supplementary Materials/Supplementary Materials Table S3 The protein backbones of rice AG peptides.docx
- Supplementary Materials/Supplementary Materials Table S4 Molecular information of the 43 AG peptides.xlsx
- Supplementary Materials/
