# Supplementary material for: Determining the Role of OsAGP6P in Anther Development Within the Arabinogalactan Peptide Family of Rice (Oryza sativa)
Source: Int J Mol Sci. 2025 Mar 14;26(6):2616. doi: 10.3390/ijms26062616 (PMC11941891; doi:10.3390/ijms26062616)
Supplement: Supplementary file 1 [file ijms-26-02616-s001.zip › Supplementary Materials/Supplementary Materials Table S4 Molecular information of the 43 AG peptides.xlsx]

## Sheet: 43 basic info
Supplementary Table S5 Molecular information of the 43 AG peptides identified in rice genome.
Gene name	AGIS_ID	Chromosome	Number of Amino Acid	Molecular Weight	Theoretical pI	Instability Index	Aliphatic Index	Grand Average of Hydropathicity	Predicted Location
OsAGP1P	AGIS_Os01g009100	Chr.1	73	7551.74	9	76.11	63.01	0.242	Cell membrane, Nucleus
OsAGP2P	AGIS_Os01g032060	Chr.1	70	6842.93	5.88	29.51	106.29	0.999	Cell membrane, Nucleus
OsAGP3P	AGIS_Os01g034750	Chr.1	70	7323.76	9.1	21.88	118.71	1.073	Chloroplast, Golgi apparatus. Nucleus
OsAGP4P	AGIS_Os01g034820	Chr.1	72	7792.2	5.92	43.25	110.14	0.672	Nucleus
OsAGP5P	AGIS_Os01g035100	Chr.1	69	7351.65	11.35	73	73.77	0.006	Cell membrane, Cell wall. Nucleus
OsAGP6P	AGIS_Os01g039860	Chr.1	69	7166.52	5.28	27.24	128.84	1.051	Cell membrane
OsAGP7P	AGIS_Os01g047750	Chr.1	70	6687.93	4.9	36.17	138.43	1.361	Nucleus
OsAGP8P	AGIS_Os01g049500	Chr.1	68	6124.12	7.95	27.79	109.71	1.138	Cell membrane
OsAGP9P	AGIS_Os01g049510	Chr.1	68	6144.15	7.93	26.15	108.09	1.244	Cell membrane
OsAGP10P	AGIS_Os01g051100	Chr.1	64	6764.88	4.63	51.13	86.88	0.758	Cell membrane
OsAGP11P	AGIS_Os02g010250	Chr.2	71	7445.74	11.35	92.37	93.52	-0.028	Nucleus
OsAGP12P	AGIS_Os02g010720	Chr.2	66	6825.74	9.38	54.04	65.3	-0.359	Nucleus
OsAGP13P	AGIS_Os02g014470	Chr.2	73	7402.95	5.28	45.46	144.38	1.344	Cell membrane
OsAGP14P	AGIS_Os02g035140	Chr.2	64	7088.28	11.86	90.22	64.22	-0.536	Nucleus
OsAGP15P	AGIS_Os02g044090	Chr.2	69	6170.27	6.49	44.92	117.68	1.409	Cell membrane, Golgi apparatus
OsAGP16P	AGIS_Os03g036830	Chr.3	73	7374.78	11.33	41.78	113.97	0.7	Nucleus
OsAGP17P	AGIS_Os03g043930	Chr.3	75	7649.71	10.29	21.88	87.47	-0.159	Cell membrane
OsAGP18P	AGIS_Os04g001290	Chr.4	69	7581.8	5.53	57.38	97.68	0.207	Nucleus
OsAGP19P	AGIS_Os04g027720	Chr.4	67	7196.33	11.52	81.81	97.61	0.2	Nucleus
OsAGP20P	AGIS_Os04g050800	Chr.4	69	6558.37	4.06	76.89	96.67	0.552	Nucleus
OsAGP21P	AGIS_Os04g050820	Chr.4	68	6501.32	4.06	81.95	99.41	0.557	Nucleus
OsAGP22P	AGIS_Os04g050830	Chr.4	69	6484.29	4	80.24	99.42	0.586	Cell membrane, Nucleus.
OsAGP23P	AGIS_Os05g010800	Chr.5	67	6919.2	5.28	30.78	131.34	1.096	Cell membrane
OsAGP24P	AGIS_Os06g019180	Chr.6	74	7568.93	9.36	40.75	95.27	0.759	Nucleus
OsAGP25P	AGIS_Os06g027160	Chr.6	53	5096.87	4.03	55.09	88.68	0.774	Cell membrane, Nucleus
OsAGP26P	AGIS_Os07g011720	Chr.7	67	6894.93	5.59	59.16	104.93	0.381	Cell membrane, Nucleus
OsAGP27P	AGIS_Os07g012700	Chr.7	71	7368.64	5.56	78.66	97.75	0.138	Nucleus
OsAGP28P	AGIS_Os07g013810	Chr.7	75	7604.94	9.22	47.41	97.6	0.279	Cell membrane
OsAGP29P	AGIS_Os07g023740	Chr.7	70	7375.62	11.83	76.6	95	0.19	Nucleus
OsAGP30P	AGIS_Os07g034440	Chr.7	64	6672.91	6.22	27.76	108.59	0.725	Nucleus
OsAGP31P	AGIS_Os08g038920	Chr.8	72	7078.06	5.99	31.34	91.11	0.336	Cell membrane, Golgi apparatus, Nucleus
OsAGP32P	AGIS_Os09g019700	Chr.9	60	6216.06	8.57	65.11	71.67	-0.042	Nucleus
OsAGP33P	AGIS_Os09g029540	Chr.9	64	6748.65	11.35	64.27	59.53	-0.173	Nucleus
OsAGP34P	AGIS_Os09g029970	Chr.9	66	6360.07	5.37	50.39	75.45	-0.097	Cell membrane, Cytoplasm. Nucleus
OsAGP35P	AGIS_Os09g036360	Chr.9	74	6717.66	4.44	34.5	105.81	0.639	Cell membrane
OsAGP36P	AGIS_Os10g003720	Chr.10	71	7682.08	12.1	67.5	90.7	-0.304	Chloroplast, Nucleus.
OsAGP37P	AGIS_Os10g022660	Chr.10	61	6274.34	5.41	58.82	96.07	0.538	Cell membrane
OsAGP38P	AGIS_Os11g035190	Chr.11	71	7529.76	6.8	67.75	79.86	0.006	Nucleus
OsAGP39P	AGIS_Os12g010080	Chr.12	72	7215.59	7.66	62.35	90.69	0.499	Cell membrane
OsAGP40P	AGIS_Os12g010260	Chr.12	68	7131.5	9.49	56.53	90.59	0.397	Cell membrane, Nucleus
OsAGP41P	AGIS_Os12g010270	Chr.12	69	7164.6	10.08	78.32	102.03	0.538	Cell membrane, Nucleus
OsAGP42P	AGIS_Os12g010590	Chr.12	68	7083.48	10.08	56.95	100.59	0.538	Cell membrane, Nucleus
OsAGP43P	AGIS_Os12g010600	Chr.12	68	7019.42	8.88	60.35	113.53	0.707	Cell membrane, Nucleus
